# Supplementary material for: No evidence that crayfish carcasses produce detectable environmental DNA (eDNA) in a stream enclosure experiment
Source: PeerJ. 2020 Jun 11;8:e9333. doi: 10.7717/peerj.9333 (PMC7293857; doi:10.7717/peerj.9333)
Supplement: Supplemental Information 1 — Qubit concentrations and results from two qPCR runs of P. clarkii eDNA samples run for another species (Corbicula fluminea) [file peerj-08-9333-s002.csv]

Supplemental Data 1: Qubit concentrations and results from two qPCR runs of P. clarkii eDNA samples run for another species (Corbicula fluminea)
Qubit� dsDNA HS Assay Kit						Plate: Pclarkii_Corbicula_10Feb2020								Plate: Pclarkii_Corbicula_12Feb2020
Date	Location	Concentration (ng/�l)				Well	Plate Label	Water sample	Amp/No Amp	Quantity	# copies	Standard curve: 1pg-100zg		Well	Sample	Water sample	Amp/No Amp	Quantity	# copies	Standard curve: 1pg-100zg
3-Jan	Extraction blank 1	<0.0005				A1	9/14 B-1	9/14 Field blank	No Amp	0	0	1ag: 3/3 amps		A1	1/4 EB-1	Extraction blank	No Amp	0	0	100zg: 3/3
3-Jan	Extraction blank 2	<0.0005				A2	9/14 B-1	9/14 Field Blank -2	No Amp	0	0	100zg: 2/3 amps		A2	1/4 EB-1	Extraction blank	No Amp	0	0	R2=0.996
3-Jan	Extraction blank 3	<0.0005				A3	9/14 B-1	9/14 Field Blank -3	No Amp	0	0	R2: 0.999		A3	1/4 EB-1	Extraction blank	No Amp	0	0	Slope: -3.426
4-Jan	Extraction blank 1	<0.0005				A4	9/17 A-M	9/17 Above-middle	Amp	9.82E-06	43.74	Slope:-3.474		A4	9/17 C3	9/17 Cage-3	Amp	9.49E-06	42.26980769	Y-inter: 12.675
4-Jan	Extraction blank 2	<0.0005				A5	9/17 A-M	9/17 Above-middle	Amp	7.63E-06	33.99	Y-Inter: 12.622		A5	9/17 C3	9/17 Cage-3	Amp	8.82E-06	39.28553255	Eff%: 95.814
4-Jan	Extraction blank 3	<0.0005				A6	9/17 A-M	9/17 Above-middle	Amp	9.70E-06	43.21	Eff%: 94.019		A6	9/17 C3	9/17 Cage-3	Amp	8.87E-06	39.50823965	Error: 0.044
7-Jan	Extraction blank 1	<0.0005				A7	9/17 BM-2	9/17 Below-middle 2	Amp	1.49E-05	66.37	Error: 0.026		A7	9/21 BM2	9/21 Below-middle 2	Amp	1.83E-06	8.151079882
7-Jan	Extraction blank 2	<0.0005				A8	9/17 BM-2	9/17 Below-middle 3	Amp	1.73E-05	77.06	From the ThermoFisher DNA number and dilution calculator:		A8	9/21 BM2	9/21 Below-middle 2	Amp	2.03E-06	9.041908284
7-Jan	Extraction blank 3	<0.0005				A9	9/17 BM-2	9/17 Below-middle 4	Amp	1.55E-05	69.04	4454142.012 copies/1 pg		A9	9/21 BM2	9/21 Below-middle 2	Amp	2.16E-06	9.620946746
7-Jan	Extraction blank 4	<0.0005				B1	9/14 B-2	9/14 Field blank 2	No Amp	0	0	https://www.thermofisher.com/us/en/home/brands/thermo-scientific/molecular-biology/molecular-biology-learning-center/molecular-biology-resource-library/thermo-scientific-web-tools/dna-copy-number-calculator.html		B1	1/4 EB-2	Extraction blank	No Amp	0	0
14-Sep	Field blank 1	<0.0005				B2	9/14 B-2	9/14 Field blank 2	No Amp	0	0			B2	1/4 EB-2	Extraction blank	No Amp	0	0
14-Sep	Field blank 2	<0.0005				B3	9/14 B-2	9/14 Field blank 2	No Amp	0	0			B3	1/4 EB-2	Extraction blank	No Amp	0	0
17-Sep	Field blank 1	<0.0005				B4	9/17 A-L	9/17 Above-left	Amp	7.38E-07	3.29			B4	9/17 C4	9/17 Cage-4	Amp	2.45E-06	10.91264793
17-Sep	Field blank 2	<0.0005				B5	9/17 A-L	9/17 Above-left	Amp	5.04E-07	2.24			B5	9/17 C4	9/17 Cage-4	Amp	1.58E-06	7.037544379
21-Sep	Field blank 1	<0.0005				B6	9/17 A-L	9/17 Above-left	Amp	1.95E-07	0.87			B6	9/17 C4	9/17 Cage-4	Amp	9.69E-07	4.31606361
21-Sep	Field blank 2	<0.0005				B7	9/17 B-R	9/17 Below-right	Amp	4.04E-06	17.99			B7	9/21 BL	9/21 Below-left	Amp	1.99E-06	8.863742604
28-Sep	Field blank 1	<0.0005				B8	9/17 B-R	9/17 Below-right	Amp	4.33E-06	19.29			B8	9/21 BL	9/21 Below-left	Amp	2.53E-06	11.26897929
28-Sep	Field blank 2	<0.0005				B9	9/17 B-R	9/17 Below-right	Amp	4.29E-06	19.11			B9	9/21 BL	9/21 Below-left	Amp	3.22E-06	14.34233728
5-Oct	Field blank 1	<0.0005				C1	9/17 B-1	9/17 Field blank 1	No Amp	0	0			C1	1/7 EB-2	Extraction blank	No Amp	0	0
5-Oct	Field blank 2	<0.0005				C2	9/17 B-1	9/17 Field blank 1	No Amp	0	0			C2	1/7 EB-2	Extraction blank	No Amp	0	0
12-Oct	Field blank 1	<0.0005				C3	9/17 B-1	9/17 Field blank 1	No Amp	0	0			C3	1/7 EB-2	Extraction blank	No Amp	0	0
12-Oct	Field blank 2	<0.0005				C4	9/14 B-L	9/14 Below-left	Amp	2.71E-07	1.21			C4	9/17 C5	9/17 Cage-5	Amp	1.22E-06	5.434053255
15-Oct	Field blank 1	<0.0005				C5	9/14 B-L	9/14 Below-left	Amp	4.55E-07	2.03			C5	9/17 C5	9/17 Cage-5	Amp	1.05E-06	4.676849113
15-Oct	Field blank 2	<0.0005				C6	9/14 B-L	9/14 Below-left	Amp	7.65E-07	3.41			C6	9/17 C5	9/17 Cage-5	Amp	1.07E-06	4.765931953
19-Oct	Field blank 1	<0.0005				C7	9/14 C1	9/14 Cage-1	Amp	9.85E-06	43.87			C7	9/21 C1	9/21 Cage-1	Amp	3.85E-06	17.14844675
19-Oct	Field blank 2	<0.0005				C8	9/14 C1	9/14 Cage-1	Amp	1.25E-05	55.68			C8	9/21 C1	9/21 Cage-1	Amp	3.16E-06	14.07508876
14-Sep	Above-right	0.0807				C9	9/14 C1	9/14 Cage-1	Amp	1.19E-05	53			C9	9/21 C1	9/21 Cage-1	Amp	4.31E-06	19.19735207
14-Sep	Above-middle	0.649				D1	9/17 B-2	9/17 Field blank 2	No Amp	0	0			D1	1/7 EB-3	Extraction blank	No Amp	0	0
14-Sep	Above-left	1.9				D2	9/17 B-2	9/17 Field blank 2	No Amp	0	0			D2	1/7 EB-3	Extraction blank	No Amp	0	0
17-Sep	Above-right	0.587				D3	9/17 B-2	9/17 Field blank 2	No Amp	0	0			D3	1/7 EB-3	Extraction blank	No Amp	0	0
17-Sep	Above-middle	1.63				D4	9/14 BM-1	9/14 Below-middle 1	Amp	3.92E-07	1.75			D4	9/21 AR	9/21 Above-right	Amp	2.59E-06	11.53622781
17-Sep	Above-left	0.112				D5	9/14 BM-1	9/14 Below-middle 1	Amp	1.71E-06	7.62			D5	9/21 AR	9/21 Above-right	Amp	3.07E-06	13.67421598
21-Sep	Above-right	1.12				D6	9/14 BM-1	9/14 Below-middle 1	Amp	2.69E-06	11.98			D6	9/21 AR	9/21 Above-right	Amp	2.89E-06	12.87247041
21-Sep	Above-middle	1.6				D7	9/14 C2	9/14 Cage-2	Amp	6.82E-06	30.38			D7	9/21 C2	9/21 Cage-2	Amp	8.07E-06	35.94492604
21-Sep	Above-left	3.68				D8	9/14 C2	9/14 Cage-2	Amp	6.33E-06	28.19			D8	9/21 C2	9/21 Cage-2	Amp	8.43E-06	37.54841716
28-Sep	Above-right	1.02				D9	9/14 C2	9/14 Cage-2	Amp	6.22E-06	27.7			D9	9/21 C2	9/21 Cage-2	Amp	1.06E-05	47.21390533
28-Sep	Above-middle	0.693				E1	9/14 A-R	9/14 Above-right	Amp	1.16E-07	0.52			E1	9/21 B1	9/21 Field blank 1	No Amp	0	0
28-Sep	Above-left	3.39				E2	9/14 A-R	9/14 Above-right	Amp	7.52E-07	3.35			E2	9/21 B1	9/21 Field blank 1	No Amp	0	0
4-Oct	Above-right	4.37				E3	9/14 A-R	9/14 Above-right	No Amp	0	0			E3	9/21 B1	9/21 Field blank 1	No Amp	0	0
4-Oct	Above-middle	0.727				E4	9/14 BM-2	9/14 Below-middle 2	Amp	3.70E-06	16.48			E4	9/21 AM	9/21 Above-middle	Amp	1.92E-06	8.551952663
4-Oct	Above-left	1.83				E5	9/14 BM-2	9/14 Below-middle 2	Amp	2.97E-06	13.23			E5	9/21 AM	9/21 Above-middle	Amp	2.72E-06	12.11526627
12-Oct	Above-right	0.773				E6	9/14 BM-2	9/14 Below-middle 2	Amp	3.32E-06	14.79			E6	9/21 AM	9/21 Above-middle	Amp	2.11E-06	9.398239645
12-Oct	Above-middle	0.733				E7	9/14 C3	9/14 Cage-3	Amp	1.31E-05	58.35			E7	9/21 C3	9/21 Cage-3	Amp	7.48E-06	33.31698225
12-Oct	Above-left	0.553				E8	9/14 C3	9/14 Cage-3	Amp	1.12E-05	49.89			E8	9/21 C3	9/21 Cage-3	Amp	8.44E-06	37.59295858
15-Oct	Above-right	0.316				E9	9/14 C3	9/14 Cage-3	No Amp	0	0			E9	9/21 C3	9/21 Cage-3	Amp	9.84E-06	43.8287574
15-Oct	Above-middle	0.215				F1	9/14 A-M	9/14 Above-middle	No Amp	0	0			F1	9/21 B2	9/21 Field blank 2	No Amp	0	0
15-Oct	Above-left	0.121				F2	9/14 A-M	9/14 Above-middle	Amp	3.39E-06	15.1			F2	9/21 B2	9/21 Field blank 2	No Amp	0	0
19-Oct	Above-right	0.258				F3	9/14 A-M	9/14 Above-middle	Amp	3.29E-06	14.65			F3	9/21 B2	9/21 Field blank 2	No Amp	0	0
19-Oct	Above-middle	0.193				F4	9/14 B-R	9/14 Below-right	Amp	7.06E-06	31.45			F4	9/21 AL	9/21 Above-left	Amp	5.59E-06	24.89865385
19-Oct	Above-left	0.84				F5	9/14 B-R	9/14 Below-right	Amp	9.48E-06	42.23			F5	9/21 AL	9/21 Above-left	Amp	8.85E-06	39.41915681
14-Sep	Below-left	0.098				F6	9/14 B-R	9/14 Below-right	No Amp	0	0			F6	9/21 AL	9/21 Above-left	Amp	1.88E-05	83.73786983
14-Sep	Below-middle 1	0.306				F7	9/14 C4	9/14 Cage-4	Amp	1.92E-05	85.52			F7	9/21 C4	9/21 Cage-4	Amp	5.51E-06	24.54232249
14-Sep	Below-middle 2	0.339				F8	9/14 C4	9/14 Cage-4	Amp	1.64E-05	73.05			F8	9/21 C4	9/21 Cage-4	Amp	6.55E-05	291.7463018
14-Sep	Below-right	1.98				F9	9/14 C4	9/14 Cage-4	Amp	1.44E-05	64.14			F9	9/21 C4	9/21 Cage-4	Amp	5.39E-06	24.00782544
17-Sep	Below-left	1.22				G1	9/14 A-L	9/14 Above-left	Amp	3.67E-07	1.63			G1	9/17 C1	9/17 Cage-1	Amp	1.74E-05	77.50207101
17-Sep	Below-middle 1	1.77				G2	9/14 A-L	9/14 Above-left	Amp	7.84E-06	34.92			G2	9/17 C1	9/17 Cage-1	Amp	1.80E-05	80.17455622
17-Sep	Below-middle 2	1.79				G3	9/14 A-L	9/14 Above-left	Amp	8.63E-06	38.44			G3	9/17 C1	9/17 Cage-1	Amp	2.36E-05	105.1177515
17-Sep	Below-right	0.7				G4	9/17 B-L	9/17 Below-left	Amp	5.90E-06	26.28			G4	9/21 BR	9/21 Below-right	Amp	1.74E-06	7.750207101
21-Sep	Below-left	1.05				G5	9/17 B-L	9/17 Below-left	Amp	5.44E-06	24.23			G5	9/21 BR	9/21 Below-right	Amp	1.80E-06	8.017455622
21-Sep	Below-middle 1	1.85				G6	9/17 B-L	9/17 Below-left	Amp	5.18E-06	23.07			G6	9/21 BR	9/21 Below-right	Amp	1.62E-06	7.215710059
21-Sep	Below-middle 2	0.631				G7	9/14 C5	9/14 Cage-5	Amp	7.06E-06	31.45			G7	9/21 C5	9/21 Cage-5	Amp	2.03E-06	9.041908284
21-Sep	Below-right	1.25				G8	9/14 C5	9/14 Cage-5	Amp	5.67E-06	25.25			G8	9/21 C5	9/21 Cage-5	Amp	1.97E-06	8.774659764
28-Sep	Below-left	5.15				G9	9/14 C5	9/14 Cage-5	Amp	7.13E-06	31.76			G9	9/21 C5	9/21 Cage-5	Amp	1.32E-06	5.879467456
28-Sep	Below-middle 1	3.65				H1	9/17 A-R	9/17 Above-right	No Amp	0	0			H1	9/17 C2	9/17 Cage-2	Amp	5.50E-06	24.49778107
28-Sep	Below-middle 2	4.41				H2	9/17 A-R	9/17 Above-right	Amp	2.23E-06	9.93			H2	9/17 C2	9/17 Cage-2	Amp	6.22E-06	27.70476331
28-Sep	Below-right	4.83				H3	9/17 A-R	9/17 Above-right	No Amp	0	0			H3	9/17 C2	9/17 Cage-2	Amp	6.58E-06	29.30825444
4-Oct	Below-left	5.22				H4	9/17 BM-1	9/17 Below-middle 1	Amp	1.70E-05	75.72			H4	9/21 BM1	9/21 Below-middle 1	Amp	2.40E-06	10.68994083
4-Oct	Below-middle 1	12.1				H5	9/17 BM-1	9/17 Below-middle 1	Amp	1.65E-05	73.49			H5	9/21 BM1	9/21 Below-middle 1	Amp	3.35E-06	14.92137574
4-Oct	Below-middle 2	2.45				H6	9/17 BM-1	9/17 Below-middle 1	Amp	1.44E-05	64.14			H6	9/21 BM1	9/21 Below-middle 1	Amp	2.21E-06	9.843653847
4-Oct	Below-right	9.33				H7	NTC	Non-target control	No Amp	0	0			H7	NTC	Non-target control	No Amp	0	0
12-Oct	Below-left	2.55				H8	NTC	Non-target control	No Amp	0	0			H8	NTC	Non-target control	No Amp	0	0
12-Oct	Below-middle 1	2.38				H9	NTC	Non-target control	No Amp	0	0			H9	NTC	Non-target control	No Amp	0	0
12-Oct	Below-middle 2	0.847
12-Oct	Below-right	1.69										=
15-Oct	Below-left	1.11
15-Oct	Below-middle 1	0.693
15-Oct	Below-middle 2	0.285
15-Oct	Below-right	0.432
19-Oct	Below-left	1.01
19-Oct	Below-middle 1	<0.0005
19-Oct	Below-middle 2	<0.0005
19-Oct	Below-right	<0.0005
14-Sep	Cage-1	<0.0005
14-Sep	Cage-2	<0.0005
14-Sep	Cage-3	<0.0005
14-Sep	Cage-4	<0.0005
14-Sep	Cage-5	<0.0005
17-Sep	Cage-1	<0.0005
17-Sep	Cage-2	<0.0005
17-Sep	Cage-3	<0.0005
17-Sep	Cage-4	<0.0005
17-Sep	Cage-5	<0.0005
21-Sep	Cage-1	<0.0005
21-Sep	Cage-2	<0.0005
21-Sep	Cage-3	<0.0005
21-Sep	Cage-4	<0.0005
21-Sep	Cage-5	<0.0005
28-Sep	Cage-1	<0.0005
28-Sep	Cage-2	<0.0005
28-Sep	Cage-3	<0.0005
28-Sep	Cage-4	<0.0005
28-Sep	Cage-5	<0.0005
4-Oct	Cage-1	<0.0005
4-Oct	Cage-2	cage washed away in high flows
4-Oct	Cage-3	<0.0005
4-Oct	Cage-4	<0.0005
4-Oct	Cage-5	<0.0005
12-Oct	Cage-1	<0.0005
12-Oct	Cage-2	cage washed away in high flows
12-Oct	Cage-3	<0.0005
12-Oct	Cage-4	<0.0005
12-Oct	Cage-5	<0.0005
15-Oct	Cage-1	<0.0005
15-Oct	Cage-2	cage washed away in high flows
15-Oct	Cage-3	<0.0005
15-Oct	Cage-4	<0.0005
15-Oct	Cage-5	<0.0005
19-Oct	Cage-1	<0.0005
19-Oct	Cage-2	cage washed away in high flows
19-Oct	Cage-3	<0.0005
19-Oct	Cage-4	<0.0005
19-Oct	Cage-5	<0.0005
