# Supplementary material for: No evidence that crayfish carcasses produce detectable environmental DNA (eDNA) in a stream enclosure experiment
Source: PeerJ. 2020 Jun 11;8:e9333. doi: 10.7717/peerj.9333 (PMC7293857; doi:10.7717/peerj.9333)
Supplement: Supplemental Information 2 [file peerj-08-9333-s003.csv]

Curtis&Larson, Supplemental 2: Data
Temperature data from Hobo Logger; Discharge compiled from USGS flow gage (#03337570) converted from cfs to lps to be comparable with other eDNA studies, then plotted using Sigma plot
Date	Date Time	Temp (�C)	Discharge (cfs)	Discharge (lps)			Date	Time	Sampling Pt (day)
9/15/2018	5:30:00 PM	34.585	41.6	1178	cfs->lps; *28.31685		9/14/2018	4:30 PM	0
9/15/2018	7:30:00 PM	23.581	38.8	1098.7			9/17/2018	8:30 AM	3
9/15/2018	9:30:00 PM	23.1	38.8	1098.7			9/21/2018	12:30 PM	7
9/15/2018	11:30:00 PM	22.621	38.8	1098.7			9/28/2018	10:03 AM	14
9/16/2018	1:30:00 AM	22.333	38.8	1098.7			10/4/2018	7:22 AM	21
9/16/2018	3:30:00 AM	22.142	38.8	1098.7			10/12/2018	7:55 AM	28
9/16/2018	5:30:00 AM	21.951	33.6	951.4			10/15/2018	12:05PM	3-post removal
9/16/2018	7:30:00 AM	21.76	31.1	880.7			10/19/2018	5:30 PM	7-post removal
9/16/2018	9:30:00 AM	21.855	31.1	880.7
9/16/2018	11:30:00 AM	22.812	34.8	985.4
9/16/2018	1:30:00 PM	23.196	37.4	1059
9/16/2018	3:30:00 PM	23.484	38.8	1098.7
9/16/2018	5:30:00 PM	24.158	38.8	1098.7
9/16/2018	7:30:00 PM	24.158	37.4	1059
9/16/2018	9:30:00 PM	23.677	34.8	985.4
9/16/2018	11:30:00 PM	23.1	36.1	1022
9/17/2018	1:30:00 AM	22.812	36.1	1022
9/17/2018	3:30:00 AM	22.621	33.6	951
9/17/2018	5:30:00 AM	22.525	31.1	880.7
9/17/2018	7:30:00 AM	22.238	27.7	784.4
9/17/2018	9:30:00 AM	22.333	30	849.5
9/17/2018	11:30:00 AM	23.196	36.1	1022
9/17/2018	1:30:00 PM	23.581	36.1	1022
9/17/2018	3:30:00 PM	23.966	36.1	1022
9/17/2018	5:30:00 PM	24.641	36.1	1022
9/17/2018	7:30:00 PM	24.545	33.6	951
9/17/2018	9:30:00 PM	24.158	33.6	951
9/17/2018	11:30:00 PM	23.581	34.8	985
9/18/2018	1:30:00 AM	23.196	33.6	951
9/18/2018	3:30:00 AM	22.812	33.6	951
9/18/2018	5:30:00 AM	22.621	30	849.5
9/18/2018	7:30:00 AM	22.429	26.6	753
9/18/2018	9:30:00 AM	22.429	30	849.5
9/18/2018	11:30:00 AM	23.1	34.8	985.4
9/18/2018	1:30:00 PM	23.677	34.8	985.4
9/18/2018	3:30:00 PM	24.062	36.1	1022.2
9/18/2018	5:30:00 PM	24.738	33.6	951.4
9/18/2018	7:30:00 PM	24.545	31.1	880.7
9/18/2018	9:30:00 PM	24.062	32.3	914.6
9/18/2018	11:30:00 PM	23.484	32.3	914.6
9/19/2018	1:30:00 AM	23.196	33.6	951.4
9/19/2018	3:30:00 AM	22.908	32.3	914.6
9/19/2018	5:30:00 AM	22.717	27.7	784.4
9/19/2018	7:30:00 AM	22.429	25.6	724.9
9/19/2018	9:30:00 AM	22.429	27.7	784.4
9/19/2018	11:30:00 AM	23.1	31.1	880.7
9/19/2018	1:30:00 PM	23.484	32.3	914.6
9/19/2018	3:30:00 PM	23.773	36.1	1022.2
9/19/2018	5:30:00 PM	24.448	33.6	951.4
9/19/2018	7:30:00 PM	24.545	32.3	914.6
9/19/2018	9:30:00 PM	24.255	32.3	914.6
9/19/2018	11:30:00 PM	23.869	33.6	951.4
9/20/2018	1:30:00 AM	23.484	34.8	985.4
9/20/2018	3:30:00 AM	23.292	33.6	951.4
9/20/2018	5:30:00 AM	23.1	28.8	815.5
9/20/2018	7:30:00 AM	23.004	26.6	753.2
9/20/2018	9:30:00 AM	23.196	27.7	784.4
9/20/2018	11:30:00 AM	23.869	32.3	914.6
9/20/2018	1:30:00 PM	24.158	34.8	985.4
9/20/2018	3:30:00 PM	24.545	34.8	985.4
9/20/2018	5:30:00 PM	25.028	27.7	784.4
9/20/2018	7:30:00 PM	25.028	25.6	724.9
9/20/2018	9:30:00 PM	24.835	27.7	784.4
9/20/2018	11:30:00 PM	24.448	31.1	880.7
9/21/2018	1:30:00 AM	24.062	32.3	914.6
9/21/2018	3:30:00 AM	23.677	31.1	880.7
9/21/2018	5:30:00 AM	23.484	27.7	784.4
9/21/2018	7:30:00 AM	23.388	26.6	753.2
9/21/2018	9:30:00 AM	23.292	28.8	815.5
9/21/2018	11:30:00 AM	23.484	36.1	1022.2
9/21/2018	1:30:00 PM	23.773	41.6	1178
9/21/2018	3:30:00 PM	23.773	37.4	1059.1
9/21/2018	5:30:00 PM	23.677	34.8	985.4
9/21/2018	7:30:00 PM	23.196	32.3	914.6
9/21/2018	9:30:00 PM	22.525	30	849.5
9/21/2018	11:30:00 PM	21.855	30	849.5
9/22/2018	1:30:00 AM	21.091	30	849.5
9/22/2018	3:30:00 AM	20.615	28.8	815.5
9/22/2018	5:30:00 AM	20.138	26.6	753.2
9/22/2018	7:30:00 AM	19.662	23.6	668.3
9/22/2018	9:30:00 AM	19.472	23.6	668.3
9/22/2018	11:30:00 AM	19.377	26.6	753.2
9/22/2018	1:30:00 PM	19.472	31.1	880.7
9/22/2018	3:30:00 PM	19.567	32.3	914.6
9/22/2018	5:30:00 PM	19.662	32.3	914.6
9/22/2018	7:30:00 PM	19.758	30	849.5
9/22/2018	9:30:00 PM	19.567	27.7	784.4
9/22/2018	11:30:00 PM	19.187	26.6	753.2
9/23/2018	1:30:00 AM	18.711	27.7	784.4
9/23/2018	3:30:00 AM	18.331	26.6	753.2
9/23/2018	5:30:00 AM	17.855	24.6	696.6
9/23/2018	7:30:00 AM	17.57	22.6	640
9/23/2018	9:30:00 AM	17.475	21.7	614.5
9/23/2018	11:30:00 AM	18.236	23.6	668.3
9/23/2018	1:30:00 PM	18.901	28.8	815.5
9/23/2018	3:30:00 PM	18.616	30	849.5
9/23/2018	5:30:00 PM	19.472	30	849.5
9/23/2018	7:30:00 PM	20.138	27.7	784.4
9/23/2018	9:30:00 PM	20.138	26.6	753.2
9/23/2018	11:30:00 PM	19.758	27.7	784.4
9/24/2018	1:30:00 AM	19.282	27.7	784.4
9/24/2018	3:30:00 AM	18.996	27.7	784.4
9/24/2018	5:30:00 AM	18.996	23.6	668.3
9/24/2018	7:30:00 AM	18.901	19.9	563.5
9/24/2018	9:30:00 AM	18.996	22.6	640
9/24/2018	11:30:00 AM	19.187	28.8	815.5
9/24/2018	1:30:00 PM	19.567	31.1	880.7
9/24/2018	3:30:00 PM	19.853	31.1	880.7
9/24/2018	5:30:00 PM	20.329	30	849.5
9/24/2018	7:30:00 PM	20.71	27.7	784.4
9/24/2018	9:30:00 PM	20.901	27.7	784.4
9/24/2018	11:30:00 PM	20.901	27.7	784.4
9/25/2018	1:30:00 AM	20.996	27.7	784.4
9/25/2018	3:30:00 AM	21.091	30	849.5
9/25/2018	5:30:00 AM	21.282	143	4049.3
9/25/2018	7:30:00 AM	21.091	99.2	2809
9/25/2018	9:30:00 AM	21.282	57.7	1633.9
9/25/2018	11:30:00 AM	21.378	44.5	1260.1
9/25/2018	1:30:00 PM	22.046	40.2	1138.3
9/25/2018	3:30:00 PM	22.429	37.4	1059.1
9/25/2018	5:30:00 PM	23.004	198	5606.7
9/25/2018	7:30:00 PM	22.908	63.3	1792.5
9/25/2018	9:30:00 PM	23.004	41.6	1178
9/25/2018	11:30:00 PM	22.717	54.2	1534.8
9/26/2018	1:30:00 AM	22.333	54.2	1534.8
9/26/2018	3:30:00 AM	21.76	49.2	1393.2
9/26/2018	5:30:00 AM	21.187	37.4	1059.1
9/26/2018	7:30:00 AM	20.424	33.6	951.4
9/26/2018	9:30:00 AM	19.948	34.8	985.4
9/26/2018	11:30:00 AM	20.138	43	1217.6
9/26/2018	1:30:00 PM	20.043	43	1217.6
9/26/2018	3:30:00 PM	19.853	41.6	1178
9/26/2018	5:30:00 PM	20.424	38.8	1098.7
9/26/2018	7:30:00 PM	20.234	36.1	1022.2
9/26/2018	9:30:00 PM	19.758	32.3	914.6
9/26/2018	11:30:00 PM	19.282	33.6	951.4
9/27/2018	1:30:00 AM	18.901	33.6	951.4
9/27/2018	3:30:00 AM	18.521	33.6	951.4
9/27/2018	5:30:00 AM	18.14	30	849.5
9/27/2018	7:30:00 AM	17.76	27.7	784.4
9/27/2018	9:30:00 AM	17.57	28.8	815.5
9/27/2018	11:30:00 AM	17.855	33.6	951.4
9/27/2018	1:30:00 PM	17.95	33.6	951.4
9/27/2018	3:30:00 PM	18.331	33.6	951.4
9/27/2018	5:30:00 PM	18.711	32.3	914.6
9/27/2018	7:30:00 PM	18.901	28.8	815.5
9/27/2018	9:30:00 PM	18.616	28.8	815.5
9/27/2018	11:30:00 PM	18.236	30	849.5
9/28/2018	1:30:00 AM	17.95	30	849.5
9/28/2018	3:30:00 AM	17.855	28.8	815.5
9/28/2018	5:30:00 AM	17.665	26.6	753.2
9/28/2018	7:30:00 AM	17.475	23.6	668.3
9/28/2018	9:30:00 AM	17.379	25.6	724.9
9/28/2018	11:30:00 AM	17.95	28.8	815.5
9/28/2018	1:30:00 PM	18.236	28.8	815.5
9/28/2018	3:30:00 PM	18.331	26.6	753.2
9/28/2018	5:30:00 PM	18.901	25.6	724.9
9/28/2018	7:30:00 PM	18.806	25.6	724.9
9/28/2018	9:30:00 PM	18.331	26.6	753.2
9/28/2018	11:30:00 PM	17.76	26.6	753.2
9/29/2018	1:30:00 AM	17.189	26.6	753.2
9/29/2018	3:30:00 AM	16.618	26.6	753.2
9/29/2018	5:30:00 AM	16.332	25.6	724.9
9/29/2018	7:30:00 AM	16.237	23.6	668.3
9/29/2018	9:30:00 AM	16.141	22.6	640
9/29/2018	11:30:00 AM	16.237	24.6	696.6
9/29/2018	1:30:00 PM	16.141	28.8	815.5
9/29/2018	3:30:00 PM	16.141	31.1	880.7
9/29/2018	5:30:00 PM	16.332	30	849.5
9/29/2018	7:30:00 PM	16.713	28.8	815.5
9/29/2018	9:30:00 PM	16.903	27.7	784.4
9/29/2018	11:30:00 PM	16.903	27.7	784.4
9/30/2018	1:30:00 AM	16.808	25.6	724.9
9/30/2018	3:30:00 AM	16.808	25.6	724.9
9/30/2018	5:30:00 AM	16.808	23.6	668.3
9/30/2018	7:30:00 AM	16.808	19.9	563.5
9/30/2018	9:30:00 AM	16.903	19.9	563.5
9/30/2018	11:30:00 AM	17.76	22.6	640
9/30/2018	1:30:00 PM	18.426	27.7	784.4
9/30/2018	3:30:00 PM	18.426	28.8	815.5
9/30/2018	5:30:00 PM	19.377	28.8	815.5
9/30/2018	7:30:00 PM	20.043	26.6	753.2
9/30/2018	9:30:00 PM	20.138	25.6	724.9
9/30/2018	11:30:00 PM	19.948	24.6	696.6
10/1/2018	1:30:00 AM	19.662	24.6	696.6
10/1/2018	3:30:00 AM	19.472	23.6	668.3
10/1/2018	5:30:00 AM	19.377	22.6	640
10/1/2018	7:30:00 AM	19.282	18.2	515.4
10/1/2018	9:30:00 AM	19.282	19.9	563.5
10/1/2018	11:30:00 AM	19.948	27.7	784.4
10/1/2018	1:30:00 PM	20.234	28.8	815.5
10/1/2018	3:30:00 PM	20.329	28.8	815.5
10/1/2018	5:30:00 PM	21.091	30	849.5
10/1/2018	7:30:00 PM	21.569	26.6	753.2
10/1/2018	9:30:00 PM	21.473	25.6	724.9
10/1/2018	11:30:00 PM	21.187	24.6	696.6
10/2/2018	1:30:00 AM	20.996	24.6	696.6
10/2/2018	3:30:00 AM	20.901	24.6	696.6
10/2/2018	5:30:00 AM	20.805	23.6	668.3
10/2/2018	7:30:00 AM	20.805	21.7	614.5
10/2/2018	9:30:00 AM	20.901	22.6	640
10/2/2018	11:30:00 AM	21.282	26.6	753.2
10/2/2018	1:30:00 PM	21.282	28.8	815.5
10/2/2018	3:30:00 PM	21.569	30	849.5
10/2/2018	5:30:00 PM	21.855	27.7	784.4
10/2/2018	7:30:00 PM	22.046	26.6	753.2
10/2/2018	9:30:00 PM	21.951	25.6	724.9
10/2/2018	11:30:00 PM	21.664	26.6	753.2
10/3/2018	1:30:00 AM	21.282	27.7	784.4
10/3/2018	3:30:00 AM	21.187	27.7	784.4
10/3/2018	5:30:00 AM	21.091	25.6	724.9
10/3/2018	7:30:00 AM	20.996	22.6	640
10/3/2018	9:30:00 AM	21.091	23.6	668.3
10/3/2018	11:30:00 AM	21.569	28.8	815.5
10/3/2018	1:30:00 PM	21.951	30	849.5
10/3/2018	3:30:00 PM	22.238	30	849.5
10/3/2018	5:30:00 PM	22.812	28.8	815.5
10/3/2018	7:30:00 PM	23.1	26.6	753.2
10/3/2018	9:30:00 PM	22.908	25.6	724.9
10/3/2018	11:30:00 PM	22.717	25.6	724.9
10/4/2018	1:30:00 AM	22.429	24.6	696.6
10/4/2018	3:30:00 AM	22.333	23.6	668.3
10/4/2018	5:30:00 AM	22.333	21.7	614.5
10/4/2018	7:30:00 AM	22.238	19.9	563.5
10/4/2018	9:30:00 AM	21.855	19.9	563.5
10/4/2018	11:30:00 AM	21.855	24.6	696.6
10/4/2018	1:30:00 PM	21.855	27.7	784.4
10/4/2018	3:30:00 PM	21.664	26.6	753.2
10/4/2018	5:30:00 PM	21.378	26.6	753.2
10/4/2018	7:30:00 PM	20.805	25.6	724.9
10/4/2018	9:30:00 PM	20.234	24.6	696.6
10/4/2018	11:30:00 PM	19.567	23.6	668.3
10/5/2018	1:30:00 AM	19.092	23.6	668.3
10/5/2018	3:30:00 AM	18.711	22.6	640
10/5/2018	5:30:00 AM	18.331	22.6	640
10/5/2018	7:30:00 AM	18.236	25.6	724.9
10/5/2018	9:30:00 AM	18.331	30	849.5
10/5/2018	11:30:00 AM	18.521	33.6	951.4
10/5/2018	1:30:00 PM	18.996	33.6	951.4
10/5/2018	3:30:00 PM	19.377	41.6	1178
10/5/2018	5:30:00 PM	20.71	213	6031.5
10/5/2018	7:30:00 PM	19.567	263	7447.3
10/5/2018	9:30:00 PM	18.996	278	7872.1
10/5/2018	11:30:00 PM	19.092	268	7588.9
10/6/2018	1:30:00 AM	19.187	258	7305.7
10/6/2018	3:30:00 AM	19.187	244	6909.3
10/6/2018	5:30:00 AM	19.187	225	6371.3
10/6/2018	7:30:00 AM	19.187	209	5918.2
10/6/2018	9:30:00 AM	19.377	200	5663.4
10/6/2018	11:30:00 AM	19.662	189	5351.9
10/6/2018	1:30:00 PM	19.948	200	5663.4
10/6/2018	3:30:00 PM	20.329	718	20331.5
10/6/2018	5:30:00 PM	21.378	447	12657.6
10/6/2018	7:30:00 PM	21.569	284	8042
10/6/2018	9:30:00 PM	20.996	239	6767.7
10/6/2018	11:30:00 PM	20.424	252	7135.8
10/7/2018	1:30:00 AM	19.948	262	7419
10/7/2018	3:30:00 AM	19.567	265	7504
10/7/2018	5:30:00 AM	19.282	257	7277.4
10/7/2018	7:30:00 AM	18.996	244	6909.3
10/7/2018	9:30:00 AM	18.806	234	6626.1
10/7/2018	11:30:00 AM	18.806	232	6569.5
10/7/2018	1:30:00 PM	19.092	225	6371.3
10/7/2018	3:30:00 PM	19.567	215	6088.1
10/7/2018	5:30:00 PM	19.758	213	6031.5
10/7/2018	7:30:00 PM	20.043	203	5748.3
10/7/2018	9:30:00 PM	20.138	194	5493.5
10/7/2018	11:30:00 PM	20.138	187	5295.3
10/8/2018	1:30:00 AM	20.043	174	4927.1
10/8/2018	3:30:00 AM	19.948	168	4757.2
10/8/2018	5:30:00 AM	19.758	157	4445.7
10/8/2018	7:30:00 AM	19.567	151	4275.8
10/8/2018	9:30:00 AM	19.472	149	4219.2
10/8/2018	11:30:00 AM	19.853	151	4275.8
10/8/2018	1:30:00 PM	20.234	149	4219.2
10/8/2018	3:30:00 PM	20.615	141	3992.7
10/8/2018	5:30:00 PM	20.901	137	3879.4
10/8/2018	7:30:00 PM	20.901	133	3766.1
10/8/2018	9:30:00 PM	21.091	133	3766.1
10/8/2018	11:30:00 PM	21.091	129	3652.9
10/9/2018	1:30:00 AM	20.996	127	3596.2
10/9/2018	3:30:00 AM	20.805	122	3454.7
10/9/2018	5:30:00 AM	20.71	111	3143.2
10/9/2018	7:30:00 AM	20.424	99.6	2820.4
10/9/2018	9:30:00 AM	20.329	99.6	2820.4
10/9/2018	11:30:00 AM	20.615	102	2888.3
10/9/2018	1:30:00 PM	20.996	102	2888.3
10/9/2018	3:30:00 PM	21.378	102	2888.3
10/9/2018	5:30:00 PM	21.473	94.3	2670.3
10/9/2018	7:30:00 PM	21.473	96.9	2743.9
10/9/2018	9:30:00 PM	21.473	94.3	2670.3
10/9/2018	11:30:00 PM	21.569	94.3	2670.3
10/10/2018	1:30:00 AM	21.473	91.7	2596.7
10/10/2018	3:30:00 AM	21.187	81.8	2316.3
10/10/2018	5:30:00 AM	20.901	74.8	2118.1
10/10/2018	7:30:00 AM	20.805	70.4	1993.5
10/10/2018	9:30:00 AM	20.615	72.6	2055.8
10/10/2018	11:30:00 AM	20.615	77.1	2183.2
10/10/2018	1:30:00 PM	20.519	84.2	2384.3
10/10/2018	3:30:00 PM	20.615	86.6	2452.2
10/10/2018	5:30:00 PM	20.805	141	3992.7
10/10/2018	7:30:00 PM	20.615	102	2888.3
10/10/2018	9:30:00 PM	20.329	86.6	2452.2
10/10/2018	11:30:00 PM	19.758	81.8	2316.3
10/11/2018	1:30:00 AM	19.187	77.1	2183.2
10/11/2018	3:30:00 AM	18.616	74.8	2118.1
10/11/2018	5:30:00 AM	17.95	64.1	1815.1
10/11/2018	7:30:00 AM	17.284	62.1	1758.5
10/11/2018	9:30:00 AM	16.713	68.3	1934
10/11/2018	11:30:00 AM	16.523	68.3	1934
10/11/2018	1:30:00 PM	16.332	66.2	1874.6
10/11/2018	3:30:00 PM	16.427	64.1	1815.1
10/11/2018	5:30:00 PM	16.427	62.1	1758.5
10/11/2018	7:30:00 PM	16.141	60.2	1704.7
10/11/2018	9:30:00 PM	15.76	60.2	1704.7
10/11/2018	11:30:00 PM	15.378	60.2	1704.7
10/12/2018	1:30:00 AM	15.282	58.3	1650.9
10/12/2018	3:30:00 AM	14.996	54.5	1543.3
10/12/2018	5:30:00 AM	14.517	51	1444.2
10/12/2018	7:30:00 AM	13.942	47.6	1347.9
