# Supplementary material for: No evidence that crayfish carcasses produce detectable environmental DNA (eDNA) in a stream enclosure experiment
Source: PeerJ. 2020 Jun 11;8:e9333. doi: 10.7717/peerj.9333 (PMC7293857; doi:10.7717/peerj.9333)
Supplement: Supplemental Information 3 [file peerj-08-9333-s004.csv]

Supplemental 3: Data used in Figure 3A
day	loss
3	24.55017
3	57.26739
3	5.631068
7	47.57004
7	43.4849
7	49.79348
14	59.12632
14	53.45472
14	60.44264
21	56.33199
21	65.82031
21	56.58251
28	59.58747
28	76.21655
28	51.07956
