# Supplementary material for: No evidence that crayfish carcasses produce detectable environmental DNA (eDNA) in a stream enclosure experiment
Source: PeerJ. 2020 Jun 11;8:e9333. doi: 10.7717/peerj.9333 (PMC7293857; doi:10.7717/peerj.9333)
Supplement: Supplemental Information 4 [file peerj-08-9333-s005.csv]

Supplemental 4: Data used to create Figure 3B
Time	Wt
Initial	51
Initial	39.96
Initial	34.38
Initial	50.46
Initial	33.34
Initial	55.56
Initial	27.62
Initial	30.42
Initial	45.51
Initial	46.62
Initial	27.48
Initial	43.09
Initial	34.87
Initial	56.57
Initial	37.79
Final	13.5
Final	12.01
Final	8.2
Final	7.93
Final	8.04
Final	13.92
Final	9.62
Final	6.61
Final	11.79
Final	10.34
Final	12.8
Final	9.42
