# Supplementary material for: No evidence that crayfish carcasses produce detectable environmental DNA (eDNA) in a stream enclosure experiment
Source: PeerJ. 2020 Jun 11;8:e9333. doi: 10.7717/peerj.9333 (PMC7293857; doi:10.7717/peerj.9333)
Supplement: Supplemental Information 5 [file peerj-08-9333-s006.csv]

Supplemental 5: Data used to estimate means and standard errors from the source enclosures
Cage	Initial	B	Final	A
0	Initial	51	Final	13.5
1	Initial	39.96	Final	12.01
2	Initial	34.38	Final	8.2
3	Initial	50.46	Final
4	Initial	33.34	Final	7.93
5	Initial	55.56	Final
6	Initial	27.62	Final	8.04
7	Initial	30.42	Final
8	Initial	45.51	Final	13.92
9	Initial	46.62	Final	9.62
10	Initial	27.48	Final	6.61
11	Initial	43.09	Final	11.79
12	Initial	34.87	Final	10.34
13	Initial	56.57	Final	12.8
14	Initial	37.79	Final	9.42
