# Supplementary material for: No evidence that crayfish carcasses produce detectable environmental DNA (eDNA) in a stream enclosure experiment
Source: PeerJ. 2020 Jun 11;8:e9333. doi: 10.7717/peerj.9333 (PMC7293857; doi:10.7717/peerj.9333)
Supplement: Supplemental Information 6 [file peerj-08-9333-s007.csv]

Supplemental 6: Biomass loss
initial	final
135.42	34.65
99.79	25.66
102.31	28.96
140.71	34.91
136.44		*one enclosure lost due to high flow
