# Supplementary material for: No evidence that crayfish carcasses produce detectable environmental DNA (eDNA) in a stream enclosure experiment
Source: PeerJ. 2020 Jun 11;8:e9333. doi: 10.7717/peerj.9333 (PMC7293857; doi:10.7717/peerj.9333)
Supplement: Supplemental Information 7 [file peerj-08-9333-s008.csv]

Supplemental 7: Data used to create Figure 4
standard	Cq	sample
1pg	12.499	original
1pg	12.489	original
1pg	12.498	original
100fg	16.242	original
100fg	16.159	original
100fg	16.157	original
10fg	19.228	original
10fg	19.204	original
10fg	19.268	original
1fg	22.784	original
1fg	22.83	original
1fg	22.717	original
100ag	26.122	original
100ag	26.098	original
100ag	26.18	original
10ag	29.534	original
10ag	29.608	original
10ag	29.665	original
1ag	32.041	original
1ag	32.923	original
1ag	32.607	original
100zg	37.26	original
100zg	37.201	original
100zg	37.344	original
1pg	12.457	original
1pg	12.342	original
1pg	12.257	original
100fg	15.865	original
100fg	15.923	original
100fg	15.835	original
10fg	18.955	original
10fg	18.91	original
10fg	18.973	original
1fg	22.413	original
1fg	22.373	original
1fg	22.492	original
100ag	25.962	original
100ag	25.768	original
100ag	25.82	original
10ag	29.111	original
10ag	29.184	original
10ag	29.318	original
1ag	32.181	original
1ag	32.9	original
1ag	32.562	original
100zg	34.581	original
100zg	36.326	original
100zg	35.181	original
1pg	12.63	original
1pg	12.696	original
1pg	12.821	original
100fg	15.996	original
100fg	16.05	original
100fg	16.071	original
10fg	19.338	original
10fg	19.317	original
10fg	19.387	original
1fg	22.646	original
1fg	22.643	original
1fg	22.814	original
100ag	26.018	original
100ag	25.982	original
100ag	26.101	original
10ag	29.664	original
10ag	29.498	original
10ag	29.675	original
1ag	33.189	original
1ag	32.866	original
1ag	32.689	original
100zg	36.793	original
100zg	36.776	original
100zg	N/A	original
1pg	16.63	original
1pg	12.696	original
1pg	12.821	original
100fg	15.996	original
100fg	16.05	original
100fg	16.071	original
10fg	19.338	original
10fg	19.317	original
10fg	19.387	original
1fg	22.646	original
1fg	22.643	original
1fg	22.814	original
100ag	26.018	original
100ag	25.982	original
100ag	26.101	original
10ag	29.664	original
10ag	29.498	original
10ag	29.675	original
1ag	33.189	original
1ag	32.866	original
1ag	32.689	original
100zg	36.793	original
100zg	36.779	original
100zg	N/A	original
1pg	12.402	original
1pg	12.675	original
1pg	12.42	original
100fg	15.929	original
100fg	15.851	original
100fg	15.753	original
10fg	18.995	original
10fg	19.058	original
10fg	18.983	original
1fg	22.509	original
1fg	22.517	original
1fg	22.382	original
100ag	25.68	original
100ag	25.745	original
100ag	25.747	original
10ag	29.197	original
10ag	29.285	original
10ag	29.201	original
1ag	32.762	original
1ag	32.206	original
1ag	32.408	original
100zg	36.202	original
100zg	36.972	original
100zg	35.545	original
1pg	12.458	original
1pg	12.558	original
1pg	12.338	original
100fg	15.733	original
100fg	15.523	original
100fg	15.599	original
10fg	19.176	original
10fg	18.929	original
10fg	19.021	original
1fg	22.279	original
1fg	22.382	original
1fg	22.465	original
100ag	25.834	original
100ag	25.644	original
100ag	25.681	original
10ag	28.867	original
10ag	28.974	original
10ag	29.088	original
1ag	32.877	original
1ag	32.226	original
1ag	32.464	original
100zg	35.458	original
100zg	34.01	original
100zg	34.573	original
1pg	11.709	extra
1pg	11.954	extra
1pg	11.65	extra
100fg	15.465	extra
100fg	15.192	extra
100fg	15.119	extra
10fg	18.396	extra
10fg	18.326	extra
10fg	18.322	extra
1fg	21.898	extra
1fg	21.812	extra
1fg	21.749	extra
100ag	25.344	extra
100ag	25.588	extra
100ag	25.31	extra
10ag	29.291	extra
10ag	28.859	extra
10ag	28.906	extra
1ag	33.149	extra
1ag	32.116	extra
1ag	31.839	extra
100zg	34.901	extra
100zg	33.95	extra
100zg	30.948	extra
1pg	12.203	extra
1pg	12.218	extra
1pg	12.238	extra
100fg	15.91	extra
100fg	15.91	extra
100fg	15.806	extra
10fg	19.376	extra
10fg	19.447	extra
10fg	19.596	extra
1fg	23.025	extra
1fg	23.103	extra
1fg	23.23	extra
100ag	26.473	extra
100ag	26.556	extra
100ag	26.494	extra
10ag	30.25	extra
10ag	29.92	extra
10ag	29.988	extra
1ag	33.974	extra
1ag	33.586	extra
1ag	33.621	extra
100zg	30.948	extra
100zg	35.127	extra
100zg	29.725	extra
1pg	12.313	extra
1pg	11.632	extra
1pg	12.275	extra
100fg	15.454	extra
100fg	15.493	extra
100fg	15.625	extra
10fg	18.755	extra
10fg	18.812	extra
10fg	18.822	extra
1fg	21.999	extra
1fg	22.337	extra
1fg	22.289	extra
100ag	25.435	extra
100ag	25.764	extra
100ag	25.694	extra
10ag	28.789	extra
10ag	28.976	extra
10ag	28.943	extra
1ag	29.998	extra
1ag	32.196	extra
1ag	32.834	extra
100zg	35.864	extra
100zg	30.531	extra
100zg	35.384	extra
1pg	12.273	extra
1pg	13.051	extra
1pg	12.538	extra
100fg	15.605	extra
100fg	15.659	extra
100fg	15.676	extra
10fg	19.422	extra
10fg	19.17	extra
10fg	19.165	extra
1fg	22.649	extra
1fg	22.577	extra
1fg	22.747	extra
100ag	26.014	extra
100ag	26.211	extra
100ag	25.802	extra
10ag	29.551	extra
10ag	29.473	extra
10ag	29.144	extra
1ag	34.047	extra
1ag	32.998	extra
1ag	32.527	extra
100zg	N/A	extra
100zg	35.723	extra
100zg	35.831	extra
1pg	11.969	extra
1pg	12.244	extra
1pg	12.145	extra
100fg	15.413	extra
100fg	15.586	extra
100fg	15.499	extra
10fg	19.033	extra
10fg	18.89	extra
10fg	18.909	extra
1fg	22.344	extra
1fg	22.594	extra
1fg	22.419	extra
100ag	25.74	extra
100ag	25.64	extra
100ag	25.652	extra
10ag	29.329	extra
10ag	29.334	extra
10ag	29.163	extra
1ag	32.288	extra
1ag	33.007	extra
1ag	32.863	extra
100zg	N/A	extra
100zg	37.198	extra
100zg	34.672	extra
1pg	12.263	extra
1pg	12.291	extra
1pg	12.588	extra
100fg	15.684	extra
100fg	15.738	extra
100fg	15.761	extra
10fg	18.975	extra
10fg	19.363	extra
10fg	18.973	extra
1fg	22.65	extra
1fg	22.76	extra
1fg	22.677	extra
100ag	25.942	extra
100ag	25.986	extra
100ag	26.074	extra
10ag	29.082	extra
10ag	29.147	extra
10ag	28.925	extra
1ag	32.239	extra
1ag	32.239	extra
1ag	32.549	extra
100zg	36.954	extra
100zg	36.261	extra
100zg	37	extra
1pg	12.124	extra
1pg	12.057	extra
1pg	12.249	extra
100fg	15.449	extra
100fg	15.498	extra
100fg	15.209	extra
10fg	18.827	extra
10fg	18.721	extra
10fg	18.7	extra
1fg	22.19	extra
1fg	22.062	extra
1fg	22.054	extra
100ag	25.616	extra
100ag	25.486	extra
100ag	25.57	extra
10ag	29.188	extra
10ag	29.06	extra
10ag	28.742	extra
1ag	33.663	extra
1ag	32.974	extra
1ag	32.556	extra
100zg	35.177	extra
100zg	N/A	extra
100zg	34.277	extra
1pg	11.777	extra
1pg	11.952	extra
1pg	11.945	extra
100fg	14.865	extra
100fg	14.668	extra
100fg	15.216	extra
10fg	18.549	extra
10fg	18.442	extra
10fg	18.414	extra
1fg	21.965	extra
1fg	21.699	extra
1fg	21.77	extra
100ag	25.391	extra
100ag	25.275	extra
100ag	25.317	extra
10ag	28.673	extra
10ag	28.983	extra
10ag	28.51	extra
1ag	31.987	extra
1ag	31.78	extra
1ag	32.386	extra
100zg	34.814	extra
100zg	34.848	extra
100zg	34.603	extra
1pg	12.062	extra
1pg	12.216	extra
1pg	12.165	extra
100fg	15.491	extra
100fg	15.541	extra
100fg	15.464	extra
10fg	18.728	extra
10fg	18.901	extra
10fg	18.833	extra
1fg	22.295	extra
1fg	22.255	extra
1fg	22.277	extra
100ag	25.762	extra
100ag	25.619	extra
100ag	25.654	extra
10ag	29.083	extra
10ag	29.055	extra
10ag	28.979	extra
1ag	32.503	extra
1ag	33.095	extra
1ag	32.232	extra
100zg	35.273	extra
100zg	37.006	extra
100zg	35.835	extra
1pg	11.756	extra
1pg	12.521	extra
1pg	12.247	extra
100fg	15.767	extra
100fg	15.968	extra
100fg	15.719	extra
10fg	19.259	extra
10fg	19.216	extra
10fg	19.236	extra
1fg	22.469	extra
1fg	22.583	extra
1fg	22.595	extra
100ag	26.167	extra
100ag	26.105	extra
100ag	26.133	extra
10ag	29.645	extra
10ag	29.413	extra
10ag	29.541	extra
1ag	32.488	extra
1ag	32.859	extra
1ag	32.317	extra
100zg	36.365	extra
100zg	35.518	extra
100zg	35.678	extra
